# Supplementary material for: The ReHand-BCI trial: a randomized controlled trial of a brain-computer interface for upper extremity stroke neurorehabilitation
Source: Front Neurosci. 2025 Jun 18;19:1579988. doi: 10.3389/fnins.2025.1579988 (PMC12216668; doi:10.3389/fnins.2025.1579988)
Supplement: Supplementary Video S1 — Shows the elements of the ReHand-BCI system. The video also shows a stroke patient controlling the ReHand-BCI using motor intention of the paralyzed upper extremity during a therapy session with the system. [file Table_1.XLSX]

## Sheet: Data
ID	Group	Age	Time since stroke onset	Sex	Stroke type	Ipsilesional hemisphere	FMA-UE T0	FMA-UE T1	FMA-UE T2	FMA-UE T3	ARAT T0	ARAT T1	ARAT T2	ARAT T3	αLC-AHand T0	αLC-AHand T1	αLC-AHand T2	αLC-AHand T3	αLC-UHand T0	αLC-UHand T1	αLC-UHand T2	αLC-UHand T3	βLC-AHand T0	βLC-AHand T1	βLC-AHand T2	βLC-AHand T3	βLC-UHand T0	βLC-UHand T1	βLC-UHand T2	βLC-UHand T3	LI-AHand T0	LI-AHand T1	LI-AHand T2	LI-AHand T3	LI-UHand T0	LI-UHand T1	LI-UHand T2	LI-UHand T3	rFA T0	rFA T1	rFA T2	rFA T3	Amplitude-IH-100 T0	Amplitude-IH-100 T1	Amplitude-IH-100 T2	Amplitude-IH-100 T3	Amplitude-IH-120 T0	Amplitude-IH-120 T1	Amplitude-IH-120 T2
P1	1	48	13	1	1	2	36	39	43	44	26	28	36	37	0.323392	0.148369	-0.370925	-0.0493647	NaN	NaN	NaN	-0.364729	0.0579046	-0.206423	0.293892	0.0857188	NaN	NaN	NaN	-0.391608	0.0334203	0.21098	-0.0418108	NaN	-0.4021	-0.514304	-0.315362	NaN	0.89344	0.914993	0.880912	NaN	54	66	80	74	163	157	170
P2	1	47	4.6	2	2	2	60	60	65	65	56	57	57	57	0.0410443	0.0159976	0.0315386	-0.113975	0.00733618	-0.312441	-0.393312	-0.402428	-0.0840585	-0.0229639	0.08519	-0.355425	-0.369591	-0.60815	-0.554063	-0.572279	0.100045	0.129505	0.0332286	0.0604502	-0.558558	-0.565728	-0.424161	-0.440956	0.920816	0.953426	0.92661	0.9316	205	265	253	363	515	987	1034
P3	2	66	17.7	2	2	1	17	23	24	27	3	10	14	14	-0.261191	-0.144844	-0.108312	-0.17384	-0.414353	-0.338372	-0.1095	0.15056	-0.133501	-0.0521123	-0.137604	-0.102393	-0.415269	-0.405328	-0.537561	-0.252314	0.108674	0.00241925	0.0791127	NaN	-0.229849	0.10127	0.0478528	NaN	0.867295	0.863689	0.870241	NaN	94	58	83	90	101	97	334
P4	1	41	8.8	1	1	2	45	49	53	65	30	38	54	57	-0.0933757	-0.0753631	-0.0348416	-0.120473	-0.262311	-0.173967	-0.102823	-0.213245	-0.217549	-0.234185	-0.302897	-0.269074	-0.0549235	-0.390764	-0.439118	-0.423173	-0.211181	-0.0353837	-0.316719	-0.0544967	-0.473571	-0.399523	-0.295092	-0.345409	0.78915	0.795466	0.833498	0.844812	74	83	83	118	79	84	334
P5	2	69	7.5	2	2	2	13	14	15	16	3	3	3	3	-0.0290878	0.390686	0.0846657	0.18872	-0.0618534	0.0465601	0.0367375	-0.020577	-0.0735475	-0.0473635	-0.0962627	-0.340692	-0.13684	-0.192657	-0.171753	-0.380337	0.133813	0.162705	0.0921647	0.0863936	-0.13501	0.0134349	-0.285208	-0.233406	0.680091	0.692076	0.657669	0.742749	NaN	NaN	NaN	NaN	NaN	NaN	NaN
P6	2	59	3.8	2	1	2	8	9	9	14	1	1	1	1	-0.192037	-0.102255	-0.0362798	-0.222187	-0.0888733	-0.304884	-0.136138	-0.249013	-0.178937	-0.0706202	-0.306791	-0.105858	0.0284418	-0.403055	-0.236248	-0.0259723	-0.248586	0.10347	0.18279	-0.0569117	-0.356392	-0.605263	-0.501603	-0.594569	0.63404	0.63483	0.659711	0.601382	NaN	NaN	NaN	NaN	NaN	NaN	NaN
P7	1	56	4.9	2	3	2	10	14	14	16	0	0	0	0	-0.239182	-0.0660698	-0.101719	-0.197347	-0.160362	-0.412511	-0.163663	-0.352522	0.32142	-0.0321103	-0.508433	0.212616	-0.473022	-0.51358	-0.361993	-0.0386976	-0.125826	-0.210167	-0.213404	-0.312661	-0.412858	-0.642797	-0.669889	-0.422185	0.742561	0.758392	0.746795	0.823988	NaN	200	NaN	NaN	NaN	NaN	NaN
P8	1	27	14.2	1	2	1	20	23	26	25	5	3	7	6	0.00982328	-0.106719	0.391464	-0.15068	-0.0718974	0.0102556	-0.0359608	0.0671024	0.378943	-0.108471	-0.0883766	-0.135202	-0.126337	-0.12294	-0.0737974	-0.22653	0.13799	-0.0450718	0.0410278	0.0890545	-0.255179	-0.195618	-0.181164	-0.297015	0.765495	0.786725	0.748726	0.768886	NaN	NaN	NaN	NaN	NaN	NaN	NaN
P9	2	64	19.3	2	1	1	26	27	34	32	2	12	15	22	0.0874369	-0.189677	-0.0829484	-0.365961	0.0541985	-0.205435	-0.370223	-0.463095	-0.16103	-0.242527	-0.104623	-0.201887	-0.364369	-0.324056	-0.325516	-0.449287	-0.00646163	-0.245477	-0.0442954	-0.141108	-0.222583	-0.262419	-0.0867117	-0.269708	0.859461	0.842172	0.858693	0.86199	93	154	156	156	154	291	153
P10	1	66	14.4	2	1	2	24	24	23	28	5	15	20	16	-0.275285	0.0991884	0.252089	0.0950607	0.316621	0.207624	0.222143	0.183276	-0.0392912	0.024186	-0.00871645	-0.0260346	-0.0465645	-0.0608003	-0.145352	-0.0696698	0.0955942	0.0225635	0.12759	0.102497	-0.170889	-0.256951	-0.243306	-0.379581	0.792631	0.778786	0.805725	0.807398	NaN	NaN	NaN	NaN	NaN	NaN	NaN
P11	1	49	20.5	2	2	2	25	27	30	35	11	19	23	16	0.167114	0.248502	0.00923614	0.136831	0.0474749	-0.100361	-0.0676631	0.156501	-0.122188	-0.0117775	-0.224222	-0.183682	-0.246273	-0.279944	-0.386983	-0.355843	-0.00845005	0.00305991	-0.0312912	0.176472	-0.399167	-0.307107	-0.349023	-0.373968	0.907368	0.889429	0.875203	0.908176	140	77	78	87	394	138	285
P12	1	18	22.3	1	1	2	23	26	26	25	7	13	16	10	-0.308591	-0.150368	-0.205511	-0.364531	-0.148964	-0.457448	-0.199084	-0.475175	-0.197284	-0.179698	-0.245785	-0.442283	0.172327	-0.279423	-0.112878	-0.383684	-0.205795	-0.440226	-0.169081	-0.243852	-0.773713	-0.599655	-0.719342	-0.774272	0.74441	0.759416	0.723553	0.785098	NaN	NaN	NaN	NaN	NaN	NaN	NaN
P13	2	60	16.8	1	1	2	36	43	45	41	32	33	33	36	-0.0262095	-0.0608875	0.0557765	0.0371066	-0.16274	-0.274621	-0.364999	-0.371284	-0.0862106	-0.139007	-0.0986271	-0.154179	-0.252146	-0.405064	-0.526855	-0.56299	0.0190954	0.0429204	0.154366	0.506037	-0.566019	-0.271077	-0.390637	-0.370381	0.811914	0.81818	0.825875	0.842265	NaN	NaN	NaN	NaN	NaN	NaN	NaN
P14	1	63	10.9	2	1	1	12	14	14	14	2	4	3	2	-0.185619	-0.304685	0.0426089	0.300127	-0.282661	-0.102214	-0.130032	-0.119526	-0.020102	-0.363351	-0.0475708	0.11496	-0.112626	-0.26517	0.00958418	-0.273727	0.207157	0.0279801	0.133668	-0.0497089	-0.367286	-0.376919	-0.44488	-0.11325	0.488381	0.516964	0.467361	0.486036	86	133	104	NaN	NaN	261	NaN
P15	2	58	12.5	2	1	2	37	44	46	51	39	40	39	46	-0.126026	0.0468764	-0.0959981	0.0445404	-0.0470525	-0.0208195	-0.0889682	-0.0153157	-0.279776	-0.0623172	-0.23184	-0.127882	-0.25462	-0.172173	-0.184807	-0.309223	0.0557602	0.112407	0.0314005	0.0668075	-0.295881	-0.299189	-0.271283	-0.287365	0.950915	0.95129	0.952308	0.966566	223	206	63	NaN	232	352	66
P16	2	21	5.7	2	1	2	41	47	52	65	28	38	51	57	0.0864589	0.176795	0.00366021	0.153894	-0.197309	0.179026	-0.0640784	-0.192806	0.174319	0.268642	0.208638	-0.00486608	-0.175047	-0.136791	-0.256586	-0.230387	0.151634	-0.00596016	-0.0411585	0.123279	-0.373198	-0.469673	-0.516148	-0.618056	0.847159	0.86635	0.886729	0.885173	114	96	156	136	NaN	NaN	NaN
P17	2	43	5.3	2	3	2	18	18	18	17	1	0	0	0	-0.0233719	-0.292638	-0.0529125	-0.224564	-0.315704	-0.370525	-0.0619914	-0.426058	-0.415397	-0.281448	-0.262245	-0.150399	-0.472153	-0.489533	-0.552917	-0.541115	-0.0278878	0.177324	0.00166941	0.287426	-0.42627	-0.525894	-0.362849	-0.388136	0.647075	0.663601	0.657678	0.670891	105	103	133	NaN	NaN	114	185
P18	1	63	13.2	2	1	1	28	28	31	30	10	16	20	23	-0.115975	-0.155063	-0.135309	-0.0357757	0.173421	0.0512735	0.0965232	-0.0849215	-0.233034	-0.175442	-0.0548023	-0.186956	-0.148672	-0.0762055	0.025375	-0.0305869	0.0286014	0.124143	0.0345857	-0.00067755	-0.244603	-0.279228	-0.0327887	-0.185853	0.8106	0.806278	0.817938	0.832581	NaN	NaN	NaN	NaN	NaN	NaN	NaN
P19	2	62	4.4	2	1	2	39	45	48	55	30	41	46	51	-0.379046	-0.337414	-0.327021	-0.357042	-0.423722	-0.311567	-0.416852	-0.337876	-0.43772	-0.237641	-0.285179	-0.277082	-0.244987	0.107464	-0.162028	-0.189355	0.31875	0.0507204	0.106353	0.176838	-0.287407	-0.16733	-0.22923	-0.254774	0.898872	0.906273	0.900674	0.971773	129	84	289	187	638	466	1298
[truncated: 17 more columns]

## Sheet: Coding
ID	Group	Age	Time since stroke onset	Sex	Stroke type	Ipsilesional hemisphere	FMA-UE T0	FMA-UE T1	FMA-UE T2	FMA-UE T3	ARAT T0	ARAT T1	ARAT T2	ARAT T3	αLC-AHand T0	αLC-AHand T1	αLC-AHand T2	αLC-AHand T3	αLC-UHand T0	αLC-UHand T1	αLC-UHand T2	αLC-UHand T3	βLC-AHand T0	βLC-AHand T1	βLC-AHand T2	βLC-AHand T3	βLC-UHand T0	βLC-UHand T1	βLC-UHand T2	βLC-UHand T3	LI-AHand T0	LI-AHand T1	LI-AHand T2	LI-AHand T3	LI-UHand T0	LI-UHand T1	LI-UHand T2	LI-UHand T3	rFA T0	rFA T1	rFA T2	rFA T3	Amplitude-IH-100 T0	Amplitude-IH-100 T1	Amplitude-IH-100 T2	Amplitude-IH-100 T3	Amplitude-IH-120 T0	Amplitude-IH-120 T1	Amplitude-IH-120 T2
Patient Identificator	1 = Experimental 2 = Control	In years	In months	1 = Woman 2 = Man	1 = Ischemic 2 = Hemorrhagic 3 = Mixed	1 = Left 2 = Right	Fugl-Meyer Assessment for the Upper Extremity at baseline	Fugl-Meyer Assessment for the Upper Extremity at intermediate	Fugl-Meyer Assessment for the Upper Extremity at post-treatment	Fugl-Meyer Assessment for the Upper Extremity at follow-up	Action Research Arm Test at baseline	Action Research Arm Test at intermediate	Action Research Arm Test at post-treatment	Action Research Arm Test at follow-up	Alpha Laterality Coefficient during Affected Hand Motor Task at baseline	Alpha Laterality Coefficient during Affected Hand Motor Task at intemediate	Alpha Laterality Coefficient during Affected Hand Motor Task at post-treatment	Alpha Laterality Coefficient during Affected Hand Motor Task at follow-up	Alpha Laterality Coefficient during Unaffected Hand Motor Task at baseline	Alpha Laterality Coefficient during Unaffected Hand Motor Task at intermediate	Alpha Laterality Coefficient during Unaffected Hand Motor Task at post-treatment	Alpha Laterality Coefficient during Unaffected Hand Motor Task at follow-up	Beta Laterality Coefficient during Affected Hand Motor Task at baseline	Beta Laterality Coefficient during Affected Hand Motor Task at intemediate	Beta Laterality Coefficient during Affected Hand Motor Task at post-treatment	Beta Laterality Coefficient during Affected Hand Motor Task at follow-up	Beta Laterality Coefficient during Unaffected Hand Motor Task at baseline	Beta Laterality Coefficient during Unaffected Hand Motor Task at intermediate	Beta Laterality Coefficient during Unaffected Hand Motor Task at post-treatment	Beta Laterality Coefficient during Unaffected Hand Motor Task at follow-up	Laterality Index during Affected Hand Motor Task at baseline	Laterality Index during Affected Hand Motor Task at intermediate	Laterality Index during Affected Hand Motor Task at post-treatment	Laterality Index during Affected Hand Motor Task follow-up	Laterality Index during Unaffected Hand Motor Task at baseline	Laterality Index during Unaffected Hand Motor Task at intermediate	Laterality Index during Unaffected Hand Motor Task at post-treatment	Laterality Index during Unaffected Hand Motor Task at follow-up	Ratio of Fractional Anisotropy at baseline	Ratio of Fractional Anisotropy at intermediate	Ratio of Fractional Anisotropy at post-treatment	Ratio of Fractional Anisotropy at follow-up	MEP Amplitude in Ipsilesional Hemisphere at 100% resting motor threshold at baseline	MEP Amplitude in Ipsilesional Hemisphere at 100% resting motor threshold at intermediate	MEP Amplitude in Ipsilesional Hemisphere at 100% resting motor threshold at post-treatment	MEP Amplitude in Ipsilesional Hemisphere at 100% resting motor threshold at follow-up	MEP Amplitude in Ipsilesional Hemisphere at 120% resting motor threshold at baseline	MEP Amplitude in Ipsilesional Hemisphere at 120% resting motor threshold at intermediate	MEP Amplitude in Ipsilesional Hemisphere at 120% resting motor threshold at post-treatment
Note: NaN indicates that features could not be extracted due to presence of excesive artifacts in EEG signals or brain images. For the statistical analysis, NaN values were replaced with the median computed from the same group's observations. In the case of NaN in Motor Evoked Potentials (MEP), it indicates that MEPs could not be elicited.
[truncated: 17 more columns]
